# Supplementary material for: Distribution of Phenolic Compounds and Antioxidant Activity in Plant Parts and Populations of Seven Underutilized Wild Achillea Species
Source: Plants (Basel). 2022 Feb 6;11(3):447. doi: 10.3390/plants11030447 (PMC8839896; doi:10.3390/plants11030447)
Supplement: Supplementary file 1 [file plants-11-00447-s001.zip]

Archive with 1 entries (1 files):
- plants-1575263-supplementary.pdf
